# Supplementary material for: Locust Bean Gum: A Natural Polysaccharide as an Eco-Friendly Corrosion Inhibitor for N80 Carbon Steel in CO2-Saturated Saline Solution, Useful for the Oil and Gas Industry
Source: Molecules. 2025 Nov 24;30(23):4534. doi: 10.3390/molecules30234534 (PMC12693648; doi:10.3390/molecules30234534)
Supplement: Supplementary file 1 [file molecules-30-04534-s001.zip]

Archive with 1 entries (1 files):
- molecules-3992388-supplementary.pdf
